# Supplementary material for: Metabolomics Reveals the Effects of Nitrogen/Phosphorus/Potassium (NPK) Fertilizer Levels on Cucumber Fruit Raised in Different Nutrient Soils
Source: Metabolites. 2024 Feb 1;14(2):102. doi: 10.3390/metabo14020102 (PMC10891504; doi:10.3390/metabo14020102)
Supplement: Supplementary file 1 [file metabolites-14-00102-s001.zip]

Archive with 1 entries (1 files):
- metabolites-2800825-supplementary.pdf
